# Supplementary material for: Fluorescence Imaging-Activated Microfluidic Particle Sorting Using Optical Tweezers
Source: Biosensors (Basel). 2025 Aug 18;15(8):541. doi: 10.3390/bios15080541 (PMC12384192; doi:10.3390/bios15080541)
Supplement: Supplementary file 1 [file biosensors-15-00541-s001.zip]

Archive with 4 entries (4 files):
- Supplementary material Figures S1 and S2.zip
- Video S1.avi
- Video S2.avi
- Video S3.mp4
